# Supplementary material for: Kaempferol Improves Cardiolipin and ATP in Hepatic Cells: A Cellular Model Perspective in the Context of Metabolic Dysfunction-Associated Steatotic Liver Disease
Source: Nutrients. 2024 Feb 11;16(4):508. doi: 10.3390/nu16040508 (PMC10892986; doi:10.3390/nu16040508)
Supplement: Supplementary file 1 [file nutrients-16-00508-s001.zip]

Archive with 1 entries (1 files):
- nutrients-2826783-supplementary.pdf
